# Supplementary material for: Local action plan to promote access to the health system by indigenous Venezuelans from the Warao ethnic group in Manaus, Brazil: Analysis of the plan´s development, experiences, and impact through a mixed-methods study (2020)
Source: PLoS One. 2021 Nov 15;16(11):e0259189. doi: 10.1371/journal.pone.0259189 (PMC8592448; doi:10.1371/journal.pone.0259189)
Supplement: S1 Dataset — (CSV) [file pone.0259189.s003.csv]

S4_Dataset
10.1- Mark the difficulties you identify (mark as many as necessary): (choice=Language)	10.1- Mark the difficulties you identify (mark as many as necessary): (choice=Culture)	10.1- Check the difficulties you identify (check certain needs): (choice = Access / follow-up)	10.1- Check the difficulties you identify (check certain needs): (choice = Access / follow-up)	10.1- Marque as dificuldades que identifica (marcar quantas forem necess�rias): (choice=Rede de apoio)	10.1- Marque as dificuldades que identifica (marcar quantas forem necess�rias): (choice=Documenta��o)	10.1- Check the difficulties you identify (check as many as necessary): (choice=Support network)	11- Have you received any training to assist Venezuelan migrants?	12- Would you like to receive some training for the care of international migrants?	13- Do you know the Action Plan for the Promotion and Health Care of Venezuelan Indigenous Peoples in Manaus?	13.1- How did you find out about the plan?	13.2- In relation to the affirmative: The Plan of Action for the Promotion and Health Care of the Venezuelan Indigenous in Manaus helps in the health situation of this population:	13.3- Would you recommend the implementation of similar plans in other municipalities?	14- Regarding the statement: It is the role of the Health Department to promote the health of indigenous Venezuelans in Manaus:	15- Regarding the statement: It is the SUS health professional's role to promote the health of indigenous Venezuelans in Manaus:	Complete?
Checked	Unchecked	Unchecked	Unchecked	Unchecked	Unchecked	Unchecked	Not	Yes	Not						Complete
Unchecked	Unchecked	Unchecked	Unchecked	Unchecked	Unchecked	Unchecked									Complete
Unchecked	Unchecked	Unchecked	Unchecked	Unchecked	Unchecked	Unchecked									Incomplete
Unchecked	Unchecked	Unchecked	Unchecked	Unchecked	Unchecked	Unchecked	Not	Yes	Not				I agree	I agree	Complete
Unchecked	Unchecked	Unchecked	Unchecked	Unchecked	Unchecked	Unchecked	Not	Yes	Yes	Communication from the Health Department	I agree	Fully recommend	I agree	Neither agree nor disagree	Complete
Unchecked	Unchecked	Unchecked	Unchecked	Unchecked	Unchecked	Unchecked									Incomplete
Unchecked	Unchecked	Unchecked	Unchecked	Unchecked	Unchecked	Unchecked									Incomplete
Checked	Unchecked	Unchecked	Unchecked	Unchecked	Checked	Unchecked	Not	Yes	Yes	Unit manager communication	I agree	Fully recommend	I agree	I agree	Complete
Unchecked	Unchecked	Unchecked	Unchecked	Unchecked	Unchecked	Unchecked	Not	Yes	Not				I agree	I agree	Complete
Unchecked	Unchecked	Unchecked	Unchecked	Unchecked	Unchecked	Unchecked									Incomplete
Unchecked	Unchecked	Unchecked	Unchecked	Unchecked	Unchecked	Unchecked	Not	Yes	Not				I agree	I agree	Complete
Unchecked	Unchecked	Unchecked	Unchecked	Unchecked	Unchecked	Unchecked	Not	Yes	Not				I agree	I agree	Complete
Checked	Checked	Checked	Checked	Unchecked	Checked	Unchecked	Not	Yes	Not				I agree	I agree	Complete
Checked	Checked	Unchecked	Checked	Checked	Checked	Unchecked	Not	Yes	Not				I agree	I agree	Complete
Unchecked	Unchecked	Unchecked	Unchecked	Unchecked	Unchecked	Unchecked	Not	Yes	Not				Completely agree	Completely agree	Complete
Unchecked	Unchecked	Unchecked	Unchecked	Unchecked	Unchecked	Unchecked	Not	Yes	Not				I agree	I agree	Complete
Unchecked	Unchecked	Unchecked	Unchecked	Unchecked	Unchecked	Unchecked	Not	Yes	Not				I agree	I agree	Complete
Unchecked	Unchecked	Unchecked	Unchecked	Unchecked	Unchecked	Unchecked	Not	Yes	Yes	Coworker	I agree	Fully recommend	I agree	Completely agree	Complete
Checked	Unchecked	Unchecked	Unchecked	Unchecked	Checked	Unchecked	Not	Yes	Not				Neither agree nor disagree	I disagree	Complete
Unchecked	Unchecked	Unchecked	Unchecked	Unchecked	Unchecked	Unchecked	Not	Yes	Yes	Unit manager communication	I agree	Recommend in part	I agree	I agree	Complete
Checked	Checked	Checked	Checked	Checked	Unchecked	Unchecked	Not	Yes	Not				I agree	I agree	Complete
Unchecked	Unchecked	Unchecked	Unchecked	Unchecked	Unchecked	Unchecked	Not	Yes	Not				Neither agree nor disagree	I agree	Complete
Checked	Unchecked	Unchecked	Unchecked	Checked	Checked	Unchecked	Not	Yes	Not				I agree	I agree	Complete
Checked	Unchecked	Unchecked	Unchecked	Checked	Checked	Unchecked	Not	Yes	Not				I agree	I agree	Complete
Unchecked	Unchecked	Unchecked	Unchecked	Unchecked	Unchecked	Unchecked	Not	Yes	Yes	Coworker	Neither agree nor disagree	Recommend in part	I agree	I agree	Complete
Unchecked	Unchecked	Unchecked	Unchecked	Unchecked	Unchecked	Unchecked	Not	Yes	Yes	Unit manager communication	Completely agree	Fully recommend	I agree	I agree	Complete
Unchecked	Unchecked	Unchecked	Unchecked	Unchecked	Unchecked	Unchecked	Not	Yes	Not				Neither agree nor disagree	Neither agree nor disagree	Complete
Checked	Unchecked	Unchecked	Unchecked	Unchecked	Checked	Unchecked	Not	Yes	Not				Completely agree	Neither agree nor disagree	Complete
Unchecked	Unchecked	Unchecked	Unchecked	Unchecked	Unchecked	Unchecked									Incomplete
Checked	Unchecked	Unchecked	Unchecked	Unchecked	Unchecked	Unchecked	Not	Yes	Not						Complete
Unchecked	Unchecked	Unchecked	Unchecked	Unchecked	Unchecked	Unchecked	Not	Yes	Not				I agree	I agree	Complete
Unchecked	Unchecked	Unchecked	Unchecked	Unchecked	Unchecked	Unchecked									Incomplete
Checked	Unchecked	Unchecked	Unchecked	Unchecked	Unchecked	Unchecked	Not	Yes	Not				I agree	I agree	Complete
Unchecked	Unchecked	Unchecked	Unchecked	Unchecked	Unchecked	Unchecked									Incomplete
Unchecked	Unchecked	Unchecked	Unchecked	Unchecked	Unchecked	Unchecked									Incomplete
Unchecked	Unchecked	Unchecked	Unchecked	Unchecked	Unchecked	Unchecked									Incomplete
Checked	Checked	Checked	Unchecked	Unchecked	Checked	Unchecked	Not	Yes	Not				Completely agree	Completely agree	Complete
Unchecked	Unchecked	Unchecked	Unchecked	Unchecked	Unchecked	Unchecked	Not	Not	Not				I disagree	I disagree	Complete
Unchecked	Unchecked	Unchecked	Unchecked	Unchecked	Unchecked	Unchecked									Incomplete
Unchecked	Unchecked	Unchecked	Unchecked	Unchecked	Unchecked	Unchecked									Incomplete
Unchecked	Unchecked	Unchecked	Unchecked	Unchecked	Unchecked	Unchecked									Incomplete
Unchecked	Unchecked	Unchecked	Unchecked	Unchecked	Unchecked	Unchecked									Incomplete
Unchecked	Unchecked	Unchecked	Unchecked	Unchecked	Unchecked	Unchecked									Incomplete
Checked	Checked	Checked	Unchecked	Checked	Unchecked	Checked	Not	Yes	Not				I agree	Completely agree	Complete
Unchecked	Unchecked	Unchecked	Unchecked	Unchecked	Unchecked	Unchecked	Not	Not	Not				I agree	I agree	Complete
Unchecked	Unchecked	Unchecked	Unchecked	Unchecked	Unchecked	Unchecked	Not	Yes	Not				Neither agree nor disagree	Neither agree nor disagree	Complete
Unchecked	Unchecked	Unchecked	Unchecked	Unchecked	Unchecked	Unchecked									Incomplete
Checked	Unchecked	Checked	Unchecked	Unchecked	Checked	Unchecked	Not	Yes	Not				I agree	I agree	Complete
Checked	Unchecked	Checked	Unchecked	Checked	Unchecked	Unchecked	Not	Yes	Not				I agree	I agree	Complete
Checked	Checked	Checked	Checked	Checked	Checked	Unchecked	Not	Yes	Not				Completely agree	Completely agree	Complete
Unchecked	Unchecked	Unchecked	Unchecked	Unchecked	Unchecked	Unchecked	Not	Yes	Not				I agree	I agree	Complete
Unchecked	Unchecked	Unchecked	Unchecked	Unchecked	Unchecked	Unchecked	Not	Yes	Not				Discordo completamente	I agree	Complete
Checked	Unchecked	Unchecked	Unchecked	Unchecked	Checked	Unchecked	Not	Yes	Not				I agree	I agree	Complete
Unchecked	Unchecked	Unchecked	Unchecked	Unchecked	Unchecked	Unchecked	Not	Yes	Not				I agree	I agree	Complete
Unchecked	Unchecked	Unchecked	Unchecked	Unchecked	Unchecked	Unchecked	Not	Yes	Yes	Unit manager communication	Completely agree	Fully recommend	Completely agree	Completely agree	Complete
Unchecked	Unchecked	Unchecked	Unchecked	Unchecked	Unchecked	Unchecked	Not	Yes	Not				I agree	Neither agree nor disagree	Complete
Unchecked	Unchecked	Unchecked	Unchecked	Unchecked	Unchecked	Unchecked	Not	Yes	Not				I agree	Completely agree	Complete
Unchecked	Unchecked	Unchecked	Unchecked	Unchecked	Unchecked	Unchecked									Incomplete
Checked	Unchecked	Unchecked	Unchecked	Unchecked	Unchecked	Unchecked	Not	Yes	Not				Neither agree nor disagree	Neither agree nor disagree	Complete
Unchecked	Unchecked	Unchecked	Unchecked	Unchecked	Unchecked	Unchecked									Incomplete
Unchecked	Unchecked	Unchecked	Unchecked	Unchecked	Unchecked	Unchecked	Not	Yes	Yes	Unit manager communication	I agree	Fully recommend	I agree	Neither agree nor disagree	Complete
Unchecked	Unchecked	Unchecked	Unchecked	Unchecked	Unchecked	Unchecked									Incomplete
Unchecked	Unchecked	Unchecked	Unchecked	Unchecked	Unchecked	Unchecked									Incomplete
Unchecked	Unchecked	Unchecked	Unchecked	Unchecked	Unchecked	Unchecked	Not	Yes	Not				I agree	Completely agree	Complete
Unchecked	Unchecked	Unchecked	Unchecked	Unchecked	Unchecked	Unchecked	Not	Yes	Yes				Neither agree nor disagree	Neither agree nor disagree	Complete
Unchecked	Unchecked	Unchecked	Unchecked	Unchecked	Unchecked	Unchecked	Not	Yes	Not				I agree	I disagree	Complete
Unchecked	Unchecked	Unchecked	Unchecked	Unchecked	Unchecked	Unchecked	Not	Yes	Yes	Communication from the Health Department	I agree	Fully recommend	Completely agree	Completely agree	Complete
Unchecked	Unchecked	Unchecked	Unchecked	Unchecked	Unchecked	Unchecked	Not	Yes	Not				I agree	I agree	Complete
Unchecked	Unchecked	Unchecked	Unchecked	Unchecked	Unchecked	Unchecked								I agree	Incomplete
Unchecked	Unchecked	Unchecked	Unchecked	Unchecked	Unchecked	Unchecked	Not	Not	Not				I agree	I agree	Complete
Unchecked	Unchecked	Unchecked	Unchecked	Unchecked	Unchecked	Unchecked	Not	Yes	Not				I agree	I agree	Complete
Checked	Unchecked	Unchecked	Unchecked	Unchecked	Checked	Unchecked	Not	Not	Not				I agree	Neither agree nor disagree	Complete
Unchecked	Unchecked	Unchecked	Unchecked	Unchecked	Unchecked	Unchecked									Complete
Unchecked	Unchecked	Unchecked	Unchecked	Unchecked	Unchecked	Unchecked	Not	Not	Not				I agree	I agree	Complete
Unchecked	Unchecked	Unchecked	Unchecked	Unchecked	Unchecked	Unchecked									Incomplete
Unchecked	Unchecked	Unchecked	Unchecked	Unchecked	Unchecked	Unchecked									Incomplete
Unchecked	Unchecked	Unchecked	Unchecked	Unchecked	Unchecked	Unchecked									Incomplete
Checked	Unchecked	Unchecked	Unchecked	Checked	Unchecked	Checked	Not	Yes	I do not know				Completely agree	Completely agree	Complete
Checked	Checked	Unchecked	Unchecked	Unchecked	Checked	Unchecked	Not	Yes	Yes	Communication from the Health Department	Completely agree	Fully recommend	Completely agree	I agree	Complete
Unchecked	Unchecked	Checked	Checked	Checked	Checked	Unchecked	Not	Yes	Not				I agree	Completely agree	Complete
Unchecked	Unchecked	Unchecked	Unchecked	Unchecked	Unchecked	Unchecked									Incomplete
Checked	Unchecked	Unchecked	Unchecked	Unchecked	Checked	Unchecked	Not	Yes	Not				Neither agree nor disagree	Neither agree nor disagree	Complete
Unchecked	Unchecked	Unchecked	Unchecked	Unchecked	Unchecked	Unchecked									Incomplete
Unchecked	Unchecked	Unchecked	Unchecked	Unchecked	Unchecked	Unchecked									Incomplete
Unchecked	Unchecked	Unchecked	Unchecked	Unchecked	Unchecked	Unchecked									Incomplete
Unchecked	Unchecked	Unchecked	Unchecked	Unchecked	Unchecked	Unchecked	Not	Yes	Not				Neither agree nor disagree	Neither agree nor disagree	Complete
Checked	Checked	Unchecked	Unchecked	Unchecked	Unchecked	Unchecked	Not	Yes	Not				I agree	I agree	Complete
Unchecked	Unchecked	Unchecked	Unchecked	Unchecked	Unchecked	Unchecked	Not	Yes	Not				I agree	I agree	Complete
Unchecked	Unchecked	Unchecked	Unchecked	Unchecked	Unchecked	Unchecked	Not	Not	Not				Neither agree nor disagree	Neither agree nor disagree	Complete
Unchecked	Unchecked	Unchecked	Unchecked	Unchecked	Unchecked	Unchecked	Not	Yes	Yes	Communication from the Health Department	I agree	Fully recommend	I agree	I agree	Complete
Unchecked	Unchecked	Unchecked	Unchecked	Unchecked	Unchecked	Unchecked									Complete
Unchecked	Unchecked	Unchecked	Unchecked	Unchecked	Unchecked	Unchecked									Incomplete
Checked	Unchecked	Checked	Unchecked	Unchecked	Checked	Unchecked	Not	Yes	Not				Completely agree	Completely agree	Complete
Checked	Checked	Unchecked	Unchecked	Unchecked	Checked	Checked	Not	Yes	Not				I disagree	I agree	Complete
Unchecked	Unchecked	Checked	Unchecked	Unchecked	Unchecked	Unchecked	Yes	Yes	Not				I agree	I agree	Complete
Checked	Checked	Unchecked	Unchecked	Checked	Unchecked	Unchecked	Not	Yes	Not				I agree	I agree	Complete
Unchecked	Unchecked	Unchecked	Unchecked	Unchecked	Unchecked	Unchecked	Yes	Yes	Not				I agree	I agree	Complete
Unchecked	Unchecked	Unchecked	Unchecked	Unchecked	Unchecked	Unchecked	Not	Yes	Not				I agree	I agree	Complete
Checked	Checked	Checked	Checked	Checked	Unchecked	Unchecked	Not	Yes	Not						Complete
Unchecked	Unchecked	Unchecked	Unchecked	Unchecked	Unchecked	Unchecked									Incomplete
Checked	Checked	Checked	Unchecked	Unchecked	Unchecked	Unchecked	Not	Yes	Yes	Coworker	Completely agree	Fully recommend	I agree	I agree	Complete
Unchecked	Unchecked	Unchecked	Unchecked	Unchecked	Unchecked	Unchecked									Incomplete
Checked	Checked	Checked	Unchecked	Checked	Checked	Unchecked	Not	Yes	Not				Neither agree nor disagree	Neither agree nor disagree	Complete
Unchecked	Unchecked	Unchecked	Unchecked	Unchecked	Unchecked	Unchecked	Not	Yes	Not				Neither agree nor disagree	Neither agree nor disagree	Complete
Unchecked	Unchecked	Unchecked	Unchecked	Unchecked	Unchecked	Unchecked	Not	Yes	Not				I agree	I agree	Complete
Unchecked	Unchecked	Unchecked	Unchecked	Unchecked	Unchecked	Unchecked	Not	Not	Not				I agree	I agree	Complete
Unchecked	Unchecked	Unchecked	Unchecked	Unchecked	Unchecked	Unchecked	Not	Yes	Yes	Unit manager communication	I agree	Fully recommend	Completely agree	Completely agree	Complete
Checked	Unchecked	Checked	Unchecked	Unchecked	Checked	Unchecked	Not	Yes	Yes	Coworker	I agree	Not know	I agree	I agree	Complete
Checked	Checked	Checked	Checked	Checked	Unchecked	Unchecked	Not	Yes	Not				Completely agree	I agree	Complete
Checked	Unchecked	Unchecked	Unchecked	Unchecked	Unchecked	Unchecked	Not	Yes	Yes	Communication from the Health Department	Completely agree	Fully recommend	Completely agree	Completely agree	Complete
Unchecked	Unchecked	Unchecked	Unchecked	Unchecked	Unchecked	Unchecked									Complete
Checked	Checked	Unchecked	Unchecked	Unchecked	Checked	Unchecked	Not	Not	Yes	Communication from the Health Department	Completely agree	Recommend in part	I agree	I agree	Complete
Checked	Unchecked	Checked	Unchecked	Checked	Unchecked	Unchecked	Not	Yes	Not				Completely agree	Completely agree	Complete
Unchecked	Unchecked	Unchecked	Unchecked	Unchecked	Unchecked	Unchecked	Not	Not	Not				I agree	I agree	Complete
Unchecked	Unchecked	Unchecked	Unchecked	Unchecked	Unchecked	Unchecked	Not	Yes	Not				Completely agree	Completely agree	Complete
Unchecked	Unchecked	Unchecked	Unchecked	Unchecked	Unchecked	Unchecked	Not	Yes	Not				Completely agree	Completely agree	Complete
Unchecked	Unchecked	Unchecked	Unchecked	Unchecked	Unchecked	Unchecked									Incomplete
Checked	Checked	Unchecked	Checked	Unchecked	Unchecked	Unchecked	Not	Yes	Not						Complete
Checked	Unchecked	Checked	Checked	Checked	Unchecked	Unchecked	Not	Yes	Not				Completely agree	I agree	Complete
Checked	Checked	Checked	Checked	Checked	Checked	Unchecked	Not	Yes	Not				I disagree	I disagree	Complete
Checked	Checked	Checked	Checked	Checked	Checked	Unchecked	Not	Yes	Not				I agree	I agree	Complete
Unchecked	Unchecked	Unchecked	Unchecked	Unchecked	Unchecked	Unchecked	Not	Yes	Not				I agree	I agree	Complete
Unchecked	Unchecked	Unchecked	Unchecked	Unchecked	Unchecked	Unchecked	Not	Yes	Not				I agree	I agree	Complete
Unchecked	Unchecked	Unchecked	Unchecked	Unchecked	Unchecked	Unchecked	Not	Yes	Not				I agree	I agree	Complete
Unchecked	Unchecked	Unchecked	Unchecked	Unchecked	Unchecked	Unchecked									Incomplete
Unchecked	Unchecked	Unchecked	Unchecked	Unchecked	Unchecked	Unchecked	Not	Yes	Not				I agree	Completely agree	Complete
Unchecked	Unchecked	Unchecked	Unchecked	Unchecked	Unchecked	Unchecked									Incomplete
Unchecked	Unchecked	Unchecked	Unchecked	Unchecked	Unchecked	Unchecked	Not	Not	Not				Neither agree nor disagree	I disagree	Complete
Unchecked	Unchecked	Unchecked	Unchecked	Unchecked	Unchecked	Unchecked	Not	Yes	Not				Completely agree	Completely agree	Complete
Checked	Checked	Unchecked	Checked	Unchecked	Checked	Unchecked	Not	Yes	Not				Neither agree nor disagree	Neither agree nor disagree	Complete
Checked	Checked	Unchecked	Unchecked	Unchecked	Checked	Unchecked	Not	Yes	Not				I agree	Neither agree nor disagree	Complete
Unchecked	Unchecked	Unchecked	Unchecked	Unchecked	Unchecked	Unchecked	Not	Yes	Not				I agree	I agree	Complete
Unchecked	Unchecked	Unchecked	Unchecked	Unchecked	Unchecked	Unchecked									Complete
Unchecked	Unchecked	Unchecked	Unchecked	Unchecked	Unchecked	Unchecked	Not	Yes	Not				I agree	I agree	Complete
Unchecked	Unchecked	Unchecked	Unchecked	Unchecked	Unchecked	Unchecked									Incomplete
Unchecked	Unchecked	Unchecked	Unchecked	Unchecked	Unchecked	Unchecked	Not	Not	Not				I agree	I agree	Complete
Unchecked	Unchecked	Unchecked	Unchecked	Unchecked	Unchecked	Unchecked	Not	Yes	Not				I agree	I agree	Complete
Checked	Checked	Unchecked	Unchecked	Unchecked	Checked	Unchecked	Yes	Yes	Yes	Communication from the Health Department	Completely agree	Recommend in part	Completely agree	Completely agree	Complete
Unchecked	Unchecked	Unchecked	Unchecked	Unchecked	Unchecked	Unchecked	Not	Yes	Yes	Communication from the Health Department	Completely agree	Fully recommend	Completely agree	I agree	Complete
Unchecked	Unchecked	Unchecked	Unchecked	Unchecked	Unchecked	Unchecked									Incomplete
Checked	Unchecked	Unchecked	Unchecked	Unchecked	Unchecked	Unchecked	Not	Yes	Not				Completely agree	Completely agree	Complete
